# Supplementary material for: Rhubarb Enema Attenuates Renal Tubulointerstitial Fibrosis in 5/6 Nephrectomized Rats by Alleviating Indoxyl Sulfate Overload
Source: PLoS One. 2015 Dec 15;10(12):e0144726. doi: 10.1371/journal.pone.0144726 (PMC4684395; doi:10.1371/journal.pone.0144726)
Supplement: S1 Data — (XLSX) [file pone.0144726.s003.xlsx]

## Sheet: Sheet1
Group	baseline scr(μmol/L)		2month scr(μmol/L)
sham1	20		24
sham2	23		23
sham3	20		30
sham4	20		29
sham5	18		26
sham6	20		24
sham7	21		29
sham8	23
5/6Nx 1	22		70
5/6Nx 2	20		64
5/6Nx 3	18		70
5/6Nx 4	19		61
5/6Nx 5	18		53
5/6Nx 6	21		69
5/6Nx 7	20		70
5/6Nx 8	21		53
5/6Nx 9	23		57
5/6Nx 10	24		50
5/6Nx 11	20
5/6Nx+Rhubarb enema 1	21		75
5/6Nx+Rhubarb enema 2	24		73
5/6Nx+Rhubarb enema 3	25		69
5/6Nx+Rhubarb enema 4	20		53
5/6Nx+Rhubarb enema 5	19		48
5/6Nx+Rhubarb enema 6	22		63
5/6Nx+Rhubarb enema 7	20		55
5/6Nx+Rhubarb enema 8	21		58
5/6Nx+Rhubarb enema 9	22		59
5/6Nx+Rhubarb enema 10	19		73
