# Supplementary material for: Rhubarb Enema Attenuates Renal Tubulointerstitial Fibrosis in 5/6 Nephrectomized Rats by Alleviating Indoxyl Sulfate Overload
Source: PLoS One. 2015 Dec 15;10(12):e0144726. doi: 10.1371/journal.pone.0144726 (PMC4684395; doi:10.1371/journal.pone.0144726)
Supplement: S2 Data — (XLS) [file pone.0144726.s004.xls]

## Sheet: Sheet1
Group	Weight(g)	Crea(mg/dl)	Serum creatinine(μmol/L)	Hb(g/L)	Hct(%)		CRP(g/g)		IS(μg/ml)
sham1	426	0.31668	27.9945	140	39		0.84		1.16687
sham2	404	0.38454	33.9933	128	35.9		0.82		1.24634
sham3	420	0.38454	33.9933	128	35.9		0.64		1.26974
sham4	372	0.37323	32.9935	136	38.6		0.82		1.11648
sham5	409	0.28275	24.9951	128	35.2		0.92		1.01279
sham6	461	0.48633	42.9916	138	37.9		0.42		0.967299
5/6Nx 1	451	0.68991	60.988	144	40.3		15.44		1.62867
5/6Nx 2	401	0.80301	70.9861	135	37.5		30.48		1.51111
5/6Nx 3	435	0.83694	73.9855	142	39		8.88		2.64446
5/6Nx 4	458	0.7917	69.9863	129	36.4		14.89		2.9039
5/6Nx 5	417	0.75777	66.9869	115	32.8		13.37		2.98901
5/6Nx 6	388	0.64467	56.9888	137	39.2		20.41		2.2323
5/6Nx 7	430	0.76908	67.9867	117	33.6		7.81		2.68581
5/6Nx 8	415	0.93873	82.9837	140	38.8		14.39		1.70526
5/6Nx 9	470	0.91611	80.9841	131	36.9		13.33		2.53825
5/6Nx 10	330	0.96135	84.9833	113	31.7		16.42		1.98139
5/6Nx+Rhubarb enema 1	388	0.72384	63.9875	140	39.6		5.26		1.74769
5/6Nx+Rhubarb enema 2	459	0.72384	63.9875	135	39.3		11.08		0.731579
5/6Nx+Rhubarb enema 3	370	0.58812	51.9898	127	36.1		7.5		1.436
5/6Nx+Rhubarb enema 4	408	0.62205	54.9892	136	40.3		8.88		1.92291
5/6Nx+Rhubarb enema 5	448	0.76908	67.9867	137	38.2		7.37		1.68434
5/6Nx+Rhubarb enema 6	396	0.81432	71.9859	131	37.1		12.5		1.20766
5/6Nx+Rhubarb enema 7	428	0.59943	52.9896	129	38.8		24.12		0.670986
5/6Nx+Rhubarb enema 8	370	0.46371	40.992	133	38.9		20.07		1.35193
5/6Nx+Rhubarb enema 9	372	0.59943	52.9896	134	38.2		20.47		1.6912
5/6Nx+Rhubarb enema 10	432	0.89349	78.9845	130	37.8		4.49		1.32654
Group	SOD activity		tubulointerstitial fibrosis score
sham1	3.89655		0
sham2	2.02128		0
sham3	4.91667		0
5/6Nx 1	0.213675		3
5/6Nx 2	0.868421		3
5/6Nx 3	0.543478		3
5/6Nx 4	0.868421		3
5/6Nx 5	0.302752		2
5/6Nx 6	1.32787		2
5/6Nx+Rhubarb enema 1	2.15556		3
5/6Nx+Rhubarb enema 2	4.07143		3
5/6Nx+Rhubarb enema 3	1.36667		2
5/6Nx+Rhubarb enema 4	0.543478		2
5/6Nx+Rhubarb enema 5	1.29032		2
5/6Nx+Rhubarb enema 6			1
